# Supplementary material for: Identification of candidate genes for gelatinization temperature, gel consistency and pericarp color by GWAS in rice based on SLAF-sequencing
Source: PLoS One. 2018 May 10;13(5):e0196690. doi: 10.1371/journal.pone.0196690 (PMC5944943; doi:10.1371/journal.pone.0196690)
Supplement: S1 Table — For pericarp color, 1, 2 and 5 represent white, red and black pericarp, respectively. ‘-’ represents missing data. (XLSX) [file pone.0196690.s001.xlsx]

## Sheet: Sheet1
S1 Table. The Alkali value,gel consistency abd pericarp color of 419 rice landraces.
Serial number	Bioinfo_ID	Species	Origin	Alkali value			Gel Consistency			Pericarp color
				2014	2015		2014	2015		2014 and 2015
Line 1	au	Indica	Guangxi, China	-	2.75		-	84		2
Line 2	lh	Indica	Guangxi, China	-	3.08		-	87		2
Line 3	db	Indica	Guangxi, China	3.03	6		42.5	45.5		1
Line 4	eg	Indica	Guangxi, China	2.89	5.92		93	90		2
Line 5	go	Indica	Guangxi, China	-	3.03		-	34		1
Line 6	ik	Indica	Guangxi, China	3.14	5.75		50	91.5		1
Line 7	eh	Indica	Guangxi, China	3.06	5.92		49	87		1
Line 8	de	Indica	Guangxi, China	2.8	6.25		76	94.5		1
Line 9	pc	Indica	Guangxi, China	2.89	5.33		77.5	45		1
Line 10	ie	Indica	Guangxi, China	3.08	4.92		76.5	83.5		1
Line 11	hl	Indica	Guangxi, China	2.55	5.83		45	88.5		1
Line 12	ba	Indica	Guangxi, China	2.75	5.83		75.5	47.5		1
Line 13	bw	Indica	Guangxi, China	3.11	6		64	28		1
Line 14	cs	Indica	Guangxi, China	2.64	6.33		65.5	80.5		1
Line 15	lu	Indica	Guangxi, China	3.11	5.25		80.5	82.5		1
Line 16	aa	Indica	Guangxi, China	2.08	5.5		81.5	76.5		2
Line 17	nn	Indica	Guangxi, China	2.21	4.92		65	77.5		1
Line 18	as	Indica	Guangxi, China	2.67	4.33		81	52.5		1
Line 19	pk	Other	Guangxi, China	2.71	6.25		30	24		1
Line 20	fi	Japonica	Guangxi, China	5.48	7		98	98		1
Line 21	gp	Japonica	Guangxi, China	4.13	6.5		99	98		1
Line 22	kn	Indica	Guangxi, China	2.71	5.83		72.5	71		1
Line 23	ip	Indica	Guangxi, China	5.17	7		97	96		1
Line 24	bv	Japonica	Guangxi, China	4.25	6.08		100	96.5		1
Line 25	ef	Indica	Guangxi, China	4.46	7		96	98		1
Line 26	cj	Indica	Guangxi, China	3.81	6.75		95.5	98.5		1
Line 27	qp	Indica	Guangxi, China	-	3.42		-	65		1
Line 28	og	Other	Guangxi, China	3.29	6.67		82	83.5		5
Line 29	mj	Indica	Guangxi, China	2.46	6		74	95		2
Line 30	dw	Indica	Guangxi, China	3.06	5.17		90	98		1
Line 31	pn	Indica	Guangxi, China	3.95	7		94.5	96.5		1
Line 32	mf	Indica	Guangxi, China	4.79	7		98	95		1
Line 33	np	Indica	Guangxi, China	3.5	6.25		50	41		1
Line 34	ch	Indica	Guangxi, China	4.06	7		98	94.5		1
Line 35	pf	Indica	Guangxi, China	2.75	5.25		76	83		1
Line 36	em	Indica	Guangxi, China	2.73	5.33		60	91.5		1
Line 37	at	Indica	Guangxi, China	3.73	6.75		95.5	99.5		1
Line 38	dn	Indica	Guangxi, China	3.62	5.1		60	85.5		1
Line 39	cr	Indica	Guangxi, China	6.15	7		49	43.5		1
Line 40	pp	Indica	Guangxi, China	4.58	6.58		93.5	96		1
Line 41	bt	Indica	Guangxi, China	5.73	7		43	43.5		2
Line 42	hq	Indica	Guangxi, China	4.31	7		98	94		1
Line 43	fz	Indica	Guangxi, China	-	3.55		-	90.5		1
Line 44	gw	Indica	Guangxi, China	6.02	7		75	88		1
Line 45	mq	Japonica	Guangxi, China	4.56	6		98	100		1
Line 46	lk	Indica	Guangxi, China	3.06	6.42		81.5	90.5		2
Line 47	ej	Indica	Guangxi, China	4.6	7		98	53.5		1
Line 48	df	Indica	Guangxi, China	4	6.92		98	97		1
Line 49	en	Other	Guangxi, China	2.5	5.83		48	53.5		1
Line 50	hk	Indica	Guangxi, China	6.15	7		45	64		2
Line 51	gs	Japonica	Guangxi, China	3.45	6.75		98	97.5		1
Line 52	di	Indica	Guangxi, China	4.54	6.83		98	93		5
Line 53	oi	Indica	Guangxi, China	3.12	5.58		93.5	92		1
Line 54	gy	Japonica	Guangxi, China	4.72	7		63.5	76.5		2
Line 55	fg	Indica	Guangxi, China	4.58	7		97	99.5		1
Line 56	oy	Japonica	Guangxi, China	4.6	7		72.5	76.5		2
Line 57	qj	Indica	Guangxi, China	2.9	6.17		34	84.5		1
Line 58	fh	Indica	Guangxi, China	2.29	5.33		63.5	44.5		2
Line 59	cw	Japonica	Guangxi, China	4.69	6.83		98	94.5		1
Line 60	hi	Indica	Guangxi, China	2.52	6.58		96.5	86		5
Line 61	ce	Indica	Guangxi, China	3.13	7		95.5	90.5		5
Line 62	gu	Japonica	Guangxi, China	4.9	6.75		98	93.5		1
Line 63	cn	Indica	Guangxi, China	2	5.08		73.5	38		1
Line 64	eu	Indica	Guangxi, China	2.06	5.42		48	33		1
Line 65	ec	Indica	Guangxi, China	2.3	5.8		77.5	43.5		1
Line 66	ij	Indica	Guangxi, China	2.5	6.58		80.5	89		1
Line 67	be	Indica	Guangxi, China	2.33	5.42		62	45.5		2
Line 68	az	Indica	Guangxi, China	2.15	5.5		72	71		1
Line 69	mn	Indica	Guangxi, China	2.43	4.5		76	53		1
Line 70	fa	Indica	Guangxi, China	2.66	5.83		56	71		1
Line 71	ff	Indica	Guangxi, China	2.11	5		87.5	93		1
Line 72	bk	Indica	Guangxi, China	2.98	5		68.5	86		2
Line 73	ge	Indica	Guangxi, China	2.35	4.25		74.5	68		1
Line 74	hj	Indica	Guangxi, China	2.33	3.17		68	68		1
Line 75	cz	Indica	Guangxi, China	2.42	3.92		60.5	55.5		2
Line 76	gm	Indica	Guangxi, China	2.35	4.17		48	64.5		1
Line 77	fj	Indica	Guangxi, China	2.94	3.58		31	43.5		1
Line 78	fp	Indica	Guangxi, China	2.4	2.67		77	94		1
Line 79	oc	Indica	Guangxi, China	2.92	4.15		45.5	66		1
Line 80	fx	Indica	Guangxi, China	5.83	6		26	50		1
Line 81	hc	Indica	Guangxi, China	2.81	3.08		62.5	62.5		1
Line 82	hv	Indica	Guangxi, China	2.58	5.25		72.5	82.5		1
Line 83	lq	Indica	Guangxi, China	2.38	4.33		42.5	41		2
Line 84	os	Indica	Guangxi, China	2	4.42		60.5	58		2
Line 85	or	Indica	Guangxi, China	2	2		98	96		5
Line 86	ev	Indica	Guangxi, China	2.27	6		40.5	41		1
Line 87	bi	Indica	Guangxi, China	2.25	4.25		83.5	45		2
Line 88	ja	Indica	Guangxi, China	2.42	5.33		67.5	45		2
Line 89	dm	Indica	Guangxi, China	2.85	5.5		57.5	37.5		1
Line 90	ia	Indica	Guangxi, China	2.65	5.58		60	30.5		1
Line 91	mk	Indica	Guangxi, China	2.23	3.92		90.5	93.5		1
Line 92	gd	Indica	Guangxi, China	2.46	5.75		59	49.5		2
Line 93	gr	Indica	Guangxi, China	2.58	3.67		96	92.5		2
Line 94	dp	Indica	Guangxi, China	3	5.58		63.5	47		2
Line 95	iw	Indica	Guangxi, China	2.67	5.5		79	45		2
Line 96	pw	Indica	Guangxi, China	2.6	4.25		88.5	89.5		1
Line 97	er	Indica	Guangxi, China	1.33	5.25		73.5	34		1
Line 98	ac	Indica	Guangxi, China	1.47	5.75		58	28		1
Line 99	dr	Indica	Guangxi, China	1.42	6.25		78.5	49.5		2
Line 100	el	Indica	Guangxi, China	3.75	7		72	48.5		1
Line 101	bs	Indica	Guangxi, China	1.69	4.83		72	51		2
Line 102	hw	Indica	Guangxi, China	-	1.58		-	79.5		2
Line 103	cl	Indica	Guangxi, China	1.67	5.67		72	76		1
Line 104	io	Indica	Guangxi, China	1.56	5.83		57.5	71.5		1
Line 105	gj	Indica	Guangxi, China	1.33	5.58		66	32		1
Line 106	ok	Indica	Guangxi, China	1.58	4.92		77	80.5		2
Line 107	es	Indica	Guangxi, China	1.53	5.42		62.5	56.5		2
Line 108	cg	Indica	Guangxi, China	1.36	5.75		54.5	71.5		2
Line 109	dz	Indica	Guangxi, China	1.5	4.17		84.5	89		2
Line 110	in	Indica	Guangxi, China	1.58	5.58		67.5	63		1
Line 111	cc	Indica	Guangxi, China	1.86	5.92		65.5	57.5		1
Line 112	gf	Indica	Guangxi, China	2.39	4.92		58.5	44		1
Line 113	fl	Indica	Guangxi, China	1.7	6.33		67	74.5		1
Line 114	ex	Indica	Guangxi, China	2.06	4		79.5	43		2
Line 115	jl	Indica	Guangxi, China	1.97	4.42		45.5	44		1
Line 116	kl	Indica	Guangxi, China	1.5	5.25		67.5	64.5		1
Line 117	im	Indica	Guangxi, China	1.39	5.08		48	70		2
Line 118	cp	Indica	Guangxi, China	2.65	5.33		56	41.5		2
Line 119	dx	Indica	Guangxi, China	3.04	5.15		49	36		2
Line 120	cx	Indica	Guangxi, China	2.21	2		65	53		1
Line 121	bh	Indica	Guangxi, China	2.21	2		82.5	67		1
Line 122	cu	Indica	Guangxi, China	2.73	2		91.5	96		1
Line 123	ei	Indica	Guangxi, China	4.63	2		93.5	95		1
Line 124	gl	Indica	Guangxi, China	2.55	2		42	70.5		1
Line 125	it	Indica	Guangxi, China	2.56	2		48.5	42.5		1
Line 126	he	Indica	Guangxi, China	2.77	2		88	87		2
Line 127	jc	Indica	Guangxi, China	2.56	2		84	86		2
Line 128	hf	Japonica	Guangxi, China	3.21	2.17		76	61		2
Line 129	dv	Indica	Guangxi, China	3	2		44.5	49.5		1
Line 130	mz	Indica	Guangxi, China	2.15	2		56	72		1
Line 131	lp	Indica	Guangxi, China	3.06	2		71	65		2
Line 132	gc	Other	Guangxi, China	4.81	2		95	91		5
Line 133	ct	Japonica	Guangxi, China	4.96	2		96.5	92.5		5
Line 134	dy	Japonica	Guangxi, China	4.96	2.42		97.5	93		1
Line 135	fc	Indica	Guangxi, China	3	2.08		36.5	35.5		1
Line 136	ji	Indica	Guangxi, China	4.29	2		90.5	91.5		5
Line 137	fv	Indica	Guangxi, China	2.75	2		45.5	33		2
Line 138	fu	Japonica	Guangxi, China	4.42	2.25		100	94		1
Line 139	et	Japonica	Guangxi, China	4.75	-		89.5	-		2
Line 140	gi	Japonica	Guangxi, China	4.29	2.42		98	97		1
Line 141	mb	Japonica	Guangxi, China	5.17	3.67		98	91		2
Line 142	nq	Indica	Guangxi, China	5.44	3.65		85	75		1
Line 143	pr	Indica	Guangxi, China	2.56	2		69.5	92		1
Line 144	ap	Other	Guangxi, China	2.77	2.33		72	82		2
Line 145	cv	Indica	Guangxi, China	-	2.56		-	65.5		1
Line 146	fw	Indica	Guangxi, China	-	2.75		-	41		1
Line 147	ds	Indica	Guangxi, China	-	2.63		-	60		1
Line 148	bn	Indica	Guangxi, China	2.42	2		46.5	56		1
Line 149	am	Indica	Guangxi, China	-	2.4		-	33		1
Line 150	do	Indica	Guangxi, China	3.02	2.08		39.5	42.5		1
Line 151	ps	Indica	Guangxi, China	2.88	2.65		46	49.5		1
Line 152	my	Indica	Guangxi, China	2.4	2.33		49	71		1
Line 153	ao	Indica	Guangxi, China	1.58	2.08		29	33.5		1
Line 154	no	Indica	Guangxi, China	1.46	2		33.5	85		2
Line 155	ah	Indica	Guangxi, China	2.33	2.25		34	32		1
Line 156	ag	Indica	Guangxi, China	1.47	2		43.5	44		1
Line 157	ax	Indica	Guangxi, China	1.56	2.17		50	77		1
Line 158	bm	Indica	Guangxi, China	1.64	2.42		30.5	30		1
Line 159	cm	Indica	Guangxi, China	1.36	2.08		31	48		1
Line 160	py	Indica	Guangxi, China	1.33	2.25		58	67		1
Line 161	ai	Indica	Guangxi, China	1.42	2.17		65.5	50.5		1
Line 162	ls	Indica	Guangxi, China	1.36	2.17		31	28.5		1
Line 163	pq	Indica	Guangxi, China	1.94	2		69.5	79		1
Line 164	mu	Indica	Guangxi, China	1.53	2.17		83.5	38.5		1
Line 165	lt	Indica	Guangxi, China	1.47	2.08		74.5	29.5		1
Line 166	bj	Indica	Guangxi, China	1.58	2.08		49	50.5		1
Line 167	eq	Indica	Guangxi, China	2.75	2		81.5	85.5		1
Line 168	kh	Indica	Guangxi, China	1.86	2.25		39.5	82.5		1
Line 169	bl	Indica	Guangxi, China	1.33	2.17		81.5	76		1
Line 170	bq	Other	Guangxi, China	1.83	2.08		83.5	88		1
Line 171	cd	Indica	Guangxi, China	1.72	2		65.5	89.5		1
Line 172	nm	Indica	Guangxi, China	1.72	2		75	86		1
Line 173	co	Indica	Guangxi, China	1.44	2.08		59	37		1
Line 174	ek	Indica	Guangxi, China	1.56	2.17		55	44		1
Line 175	ed	Indica	Guangxi, China	1.67	2.25		83.5	85.5		1
Line 176	ak	Indica	Guangxi, China	1.78	2.33		79.5	82.5		1
Line 177	ad	Indica	Guangxi, China	1.53	2.17		52.5	29		1
Line 178	ab	Indica	Guangxi, China	2.9	2.08		79.5	90		2
Line 179	aw	Indica	Guangxi, China	1.75	2.25		44	60.5		1
Line 180	ni	Indica	Guangxi, China	3.03	2.08		49	79.5		1
Line 181	an	Indica	Guangxi, China	1.97	2.08		56	78		2
Line 182	eb	Japonica	Guangxi, China	2.83	4.83		70	70		1
Line 183	av	Indica	Guangxi, China	2.56	3.5		99	91.5		1
Line 184	af	Indica	Guangxi, China	2.44	3.75		97.5	93.5		1
Line 185	ae	Indica	Guangxi, China	2.89	5.17		31.5	30.5		1
Line 186	bu	Indica	Guangxi, China	1.39	2.33		82.5	95		1
Line 187	qq	Indica	Guangxi, China	2.28	3		91	87.5		1
Line 188	ar	Indica	Guangxi, China	4.53	6		39.5	29.5		1
Line 189	kf	Indica	Guangxi, China	2.06	2		92.5	86.5		1
Line 190	ln	Indica	Guangxi, China	3.11	5		98	91		1
Line 191	ee	Indica	Guangxi, China	1.33	2.25		92	86		1
Line 192	mh	Indica	Guangxi, China	2.5	4.67		91	95.5		1
Line 193	al	Indica	Guangxi, China	1.92	3.42		40.5	52.5		2
Line 194	aj	Indica	Guangxi, China	4.25	7		46	49		1
Line 195	kt	Indica	Guangxi, China	1.89	4.5		93	93		1
Line 196	cb	Indica	Guangxi, China	2.14	4.42		98.5	95		1
Line 197	ms	Japonica	Guangxi, China	2.17	5.33		77	74.5		2
Line 198	da	Japonica	Guangxi, China	3.39	4.75		96	99		1
Line 199	bp	Japonica	Guangxi, China	2.78	4.58		95	98		1
Line 200	of	Japonica	Guangxi, China	5.04	4.83		85	83		1
Line 201	pi	Indica	Guangxi, China	2	3.42		88	95.5		1
Line 202	ma	Japonica	Guangxi, China	6.08	4.5		98.5	98.5		1
Line 203	om	Japonica	Guangxi, China	2.21	2.08		91	81.5		1
Line 204	nv	Japonica	Guangxi, China	2.27	2.33		87	83		1
Line 205	ay	Other	Guangxi, China	2.31	3		49	37		2
Line 206	br	Other	Guangxi, China	2.27	3.33		30	28		1
Line 207	kq	Japonica	Guangxi, China	5.02	5.83		66.5	78		2
Line 208	ez	Japonica	Guangxi, China	3.83	5.42		62	71		1
Line 209	li	Japonica	Guangxi, China	3.45	5		61	70.5		2
Line 210	oa	Indica	Guangxi, China	2.17	3.5		27	26		1
Line 211	nf	Indica	Guangxi, China	2.42	3.25		48.5	73		1
Line 212	gk	Indica	Guangxi, China	2.62	3.5		83.5	63		1
Line 213	dg	Indica	Guangxi, China	2.06	3.5		41	53.5		1
Line 214	cy	Indica	Guangxi, China	1.72	3.33		64	69.5		2
Line 215	mp	Indica	Guangxi, China	2.4	5.33		31	48.5		2
Line 216	fy	Indica	Guangxi, China	2.04	4.58		33.5	49.5		1
Line 217	fd	Indica	Guangxi, China	2.56	3.92		52.5	47		1
Line 218	bc	Indica	Guangxi, China	2.02	4.25		67.5	54		1
Line 219	pv	Indica	Guangxi, China	2	4.58		49	83		1
Line 220	nh	Indica	Guangxi, China	2.36	4.17		58.5	52		1
Line 221	on	Indica	Guangxi, China	2.04	3.67		49.5	49		2
Line 222	md	Indica	Guangxi, China	2.71	2.75		70	70.5		2
Line 223	mw	Indica	Guangxi, China	2.85	2.33		52	50		1
Line 224	jg	Indica	Guangxi, China	3.23	2.5		58	63		1
Line 225	pa	Indica	Guangxi, China	2.77	2.92		41.5	47		2
Line 226	jw	Indica	Guangxi, China	2.08	2		67.5	50		2
Line 227	gq	Indica	Guangxi, China	2.1	-		68.5	-		1
Line 228	ci	Indica	Guangxi, China	2.35	2.42		31.5	45.5		1
Line 229	bo	Indica	Guangxi, China	2.17	2.42		33.5	39		1
Line 230	me	Indica	Guangxi, China	1.34	2.42		44	36.5		2
Line 231	ih	Indica	Guangxi, China	2.44	2.08		60	63.5		1
Line 232	gb	Indica	Guangxi, China	1.97	2		83.5	56.5		1
Line 233	gt	Indica	Guangxi, China	1.42	2		86	78.5		1
Line 234	fm	Indica	Guangxi, China	2.48	2.92		75	91.5		1
Line 235	if	Indica	Guangxi, China	3.58	2.83		98	95		1
Line 236	jm	Indica	Guangxi, China	5.2	2.08		98	95.5		1
Line 237	mo	Indica	Guangxi, China	3.4	2		97.5	96		1
Line 238	jv	Indica	Guangxi, China	3.85	2.08		95	97		1
Line 239	pd	Indica	Guangxi, China	3.3	2		98	95.5		1
Line 240	kx	Indica	Guangxi, China	3.79	2		58	89.5		2
Line 241	gh	Indica	Guangxi, China	2.27	2		98.5	93.5		1
Line 242	qb	Japonica	Guangxi, China	4.08	2.17		99.5	99.5		1
Line 243	ot	Japonica	Guangxi, China	4.21	2.25		99.5	92		1
Line 244	ga	Japonica	Guangxi, China	3.42	2.5		91	95		1
Line 245	oo	Indica	Guangxi, China	4.27	2.08		99.5	94		1
Line 246	kk	Japonica	Guangxi, China	4.23	2.5		99.5	97		1
Line 247	ke	Japonica	Guangxi, China	3.6	2		100	100		1
Line 248	ic	Japonica	Guangxi, China	4.42	2.33		99	95		1
Line 249	lb	Japonica	Guangxi, China	-	2.95		-	99.5		2
Line 250	kz	Japonica	Guangxi, China	3.55	2		99.5	99.5		1
Line 251	la	Japonica	Guangxi, China	5.04	2.67		99	100		2
Line 252	ht	Japonica	Guangxi, China	4.19	2.83		99.5	100		1
Line 253	mm	Indica	Guangxi, China	3.94	2.08		91.5	91.5		5
Line 254	bd	Japonica	Guangxi, China	3.75	2.58		95	100		2
Line 255	ii	Japonica	Guangxi, China	4.44	2.92		99	100		1
Line 256	bg	Indica	Guangxi, China	4.15	2		89	93		5
Line 257	nw	Japonica	Guangxi, China	3.61	2		98.5	100		1
Line 258	ey	Japonica	Guangxi, China	4.35	2		99.5	92		5
Line 259	gz	Indica	Guangxi, China	2.21	2		75.5	73		1
Line 260	bz	Indica	Guangxi, China	2.23	2		69	89.5		1
Line 261	dc	Indica	Guangxi, China	2.15	2		50	68.5		1
Line 262	bf	Indica	Guangxi, China	2.25	2		83	94		1
Line 263	dt	Indica	Guangxi, China	2	2		69	64		1
Line 264	ck	Indica	Guangxi, China	2.06	2		61	30.5		1
Line 265	bb	Indica	Guangxi, China	2.58	2		83.5	80		2
Line 266	qc	Indica	Guangxi, China	2.23	2		65.5	76		2
Line 267	cf	Indica	Guangxi, China	2.69	2.08		61.5	38.5		1
Line 268	jy	Indica	Guangxi, China	2.19	2		48.5	46.5		1
Line 269	aq	Indica	Guangxi, China	2.17	2		43	71		2
Line 270	fb	Indica	Guangxi, China	2.02	2.08		30.5	45		2
Line 271	kj	Indica	Guangxi, China	2.08	2.08		47.5	53.5		1
Line 272	dh	Indica	Guangxi, China	2.56	2		40.5	52.5		2
Line 273	oe	Indica	Guangxi, China	2	2		54.5	49		2
Line 274	fr	Indica	Guangxi, China	2.13	2		48.5	49		2
Line 275	oj	Indica	Guangxi, China	2.02	2.33		68	51.5		2
Line 276	il	Indica	Guangxi, China	2.48	2.33		78	89		1
Line 277	pg	Indica	Guangxi, China	2.02	2		48	56.5		2
Line 278	kw	Indica	Guangxi, China	4.23	2.42		90.5	93.5		1
Line 279	jd	Indica	Guangxi, China	2.67	2		61	47.5		2
Line 280	lg	Indica	Guangxi, China	2.73	2.08		85.5	92.5		1
Line 281	id	Indica	Guangxi, China	2.98	2		69.5	60		1
Line 282	ns	Indica	Guangxi, China	2.98	2.25		93	88		1
Line 283	ku	Indica	Guangxi, China	2.48	2.67		35.5	34		2
Line 284	hg	Indica	Guangxi, China	2.52	2.5		38.5	27.5		1
Line 285	jx	Indica	Guangxi, China	3.02	2.17		32	31		1
Line 286	ha	Indica	Guangxi, China	1.32	5.83		30	59		1
Line 287	ow	Indica	Guangxi, China	2.23	2.33		42.5	50		1
Line 288	ky	Indica	Guangxi, China	2.67	2.17		49	44		1
Line 289	mv	Indica	Guangxi, China	2.87	2.17		82	85.5		1
Line 290	oh	Indica	Guangxi, China	2.71	2		47	43		2
Line 291	dq	Indica	Guangxi, China	2.81	2.17		31	37.5		2
Line 292	mr	Indica	Guangxi, China	2.98	2.25		65.5	74		2
Line 293	op	Indica	Guangxi, China	2.56	2.17		73.5	85.5		2
Line 294	pz	Indica	Guangxi, China	2.27	2.5		39	35.5		1
Line 295	jz	Indica	Guangxi, China	2.06	2		47.5	61.5		1
Line 296	pm	Indica	Guangxi, China	-	2		-	83.5		1
Line 297	fo	Indica	Guangxi, China	2.29	2.25		35.5	46.5		1
Line 298	mx	Indica	Guangxi, China	2.02	2.17		37.5	54.5		2
Line 299	pj	Indica	Guangxi, China	2.27	2.58		56.5	85		1
Line 300	od	Indica	Guangxi, China	2.11	2.42		33.5	53.5		1
Line 301	bx	Indica	Guangxi, China	5.23	5.58		31.5	81.5		1
Line 302	jj	Indica	Guangxi, China	2.23	2.58		34.5	64.5		1
Line 303	qi	Indica	Guangxi, China	2.06	2		34.5	82.5		2
Line 304	qg	Indica	Guangxi, China	2.36	2.67		34.5	85		2
Line 305	mc	Japonica	Guangxi, China	2.11	2		81	87		1
Line 306	nu	Japonica	Guangxi, China	4.52	5.25		53	83		2
Line 307	cq	Japonica	Guangxi, China	3.9	4.75		73	85.5		1
Line 308	fk	Japonica	Guangxi, China	4.73	4.5		66	86.5		1
Line 309	qk	Japonica	Guangxi, China	4.85	4.92		60.5	75.5		2
Line 310	ny	Japonica	Guangxi, China	4.77	5		71.5	71.5		2
Line 311	dj	Japonica	Guangxi, China	4.12	-		56	-		1
Line 312	qd	Japonica	Guangxi, China	4.75	2.08		58	42.5		1
Line 313	du	Japonica	Guangxi, China	4.12	5		72	89.5		1
Line 314	hm	Japonica	Guangxi, China	5	4.75		68.5	79.5		1
Line 315	ph	Japonica	Guangxi, China	5.92	5		75.5	87.5		1
Line 316	hd	Japonica	Guangxi, China	1.28	4.58		65	74.5		1
Line 317	ou	Indica	Guangxi, China	2.08	2		32	88		1
Line 318	hy	Indica	Guangxi, China	2.17	2.08		67.5	90		1
Line 319	ne	Indica	Guangxi, China	2.13	2.67		70.5	65		1
Line 320	ft	Indica	Guangxi, China	6	7		80.5	84		1
Line 321	pl	Japonica	Guangxi, China	2.13	2.92		54	66.5		1
Line 322	ib	Indica	Guangxi, China	2.31	2.92		86	93.5		1
Line 323	fs	Indica	Guangxi, China	2.33	2.92		71	75.5		2
Line 324	pt	Indica	Guangxi, China	2.56	3		56	70.5		1
Line 325	iy	Indica	Guangxi, China	2.04	2.92		82.5	91.5		1
Line 326	jf	Japonica	Guangxi, China	2.06	3		55.5	48.5		2
Line 327	by	Indica	Guangxi, China	2.29	3		67.5	72.5		1
Line 328	pu	Indica	Guangxi, China	2.56	3		55	59		1
Line 329	hh	Indica	Guangxi, China	2.13	3		58	41.5		1
Line 330	kc	Indica	Guangxi, China	4.06	5		53.5	48.5		1
Line 331	jo	Indica	Guangxi, China	2.17	3		43.5	40.5		1
Line 332	le	Indica	Guangxi, China	2.31	3		50.5	66		1
Line 333	hp	Indica	Guangxi, China	2.58	2.83		61.5	77.5		2
Line 334	hr	Indica	Guangxi, China	2.17	3		59	63.5		1
Line 335	gg	Indica	Guangxi, China	2.1	3		44	89.5		1
Line 336	iu	Indica	Guangxi, China	2.54	3		69.5	89.5		1
Line 337	hb	Indica	Guangxi, China	2.38	3.17		85	95.5		2
Line 338	jr	Indica	Guangxi, China	4.25	3.17		41.5	32		1
Line 339	jn	Indica	Guangxi, China	2.6	3.25		42	59.5		1
Line 340	fn	Indica	Guangxi, China	1.83	3.33		43	76		1
Line 341	ew	Indica	Guangxi, China	2.29	3.08		49	53.5		1
Line 342	ob	Indica	Guangxi, China	1.69	3.25		88.5	94.5		2
Line 343	ly	Indica	Guangxi, China	2	3.25		85	95.5		2
Line 344	jt	Indica	Guangxi, China	2.19	3.75		53.5	63		1
Line 345	jb	Indica	Guangxi, China	-	2.15		-	64.5		2
Line 346	gx	Indica	Guangxi, China	2.12	3		73.5	87.5		2
Line 347	dd	Japonica	Guangxi, China	3.71	5.08		96.5	91		1
Line 348	lz	Japonica	Guangxi, China	2.72	5		97.5	96.5		5
Line 349	ir	Japonica	Guangxi, China	3.42	5		95	94		1
Line 350	hs	Japonica	Guangxi, China	2.92	5		97	85.5		1
Line 351	hz	Japonica	Guangxi, China	4.73	4.67		98	98.5		1
Line 352	jq	Indica	Guangxi, China	3.31	3		32	28.5		1
Line 353	qf	Japonica	Guangxi, China	3.74	3.75		98.5	99		1
Line 354	ld	Japonica	Guangxi, China	4.4	4.75		99	90		1
Line 355	fe	Japonica	Guangxi, China	4.65	3.83		92.5	95		1
Line 356	iv	Japonica	Guangxi, China	3.65	3.42		98	95.5		1
Line 357	lv	Japonica	Guangxi, China	3.8	4.83		99.5	100		1
Line 358	hn	Japonica	Guangxi, China	3.98	4.42		65.5	94		5
Line 359	lm	Japonica	Guangxi, China	4.48	3.83		99	82.5		1
Line 360	je	Japonica	Guangxi, China	4.7	4.5		97.5	92		1
Line 361	qh	Japonica	Guangxi, China	5.13	3.33		97	87.5		1
Line 362	nz	Japonica	Guangxi, China	4.25	4.08		98.5	100		5
Line 363	ki	Indica	Guangxi, China	2.79	3.17		55	43.5		1
Line 364	oz	Indica	Guangxi, China	-	2.27		-	78.5		2
Line 365	nc	Indica	Guangxi, China	2.25	3		69.5	81		1
Line 366	lo	Other	Guangxi, China	2.46	2.75		73.5	98		1
Line 367	jp	Indica	Guangxi, China	2.56	3.08		56.5	99		1
Line 368	mi	Indica	Guangxi, China	-	2.83		-	64		1
Line 369	ju	Indica	Guangxi, China	2.65	3.17		32.5	64		1
Line 370	nx	Indica	Guangxi, China	2.27	3		78.5	85.5		1
Line 371	ko	Indica	Guangxi, China	2.65	3		67	82.5		2
Line 372	qe	Indica	Guangxi, China	2.17	3		82	97.5		1
Line 373	js	Indica	Guangxi, China	2.13	2.92		60.5	83		1
Line 374	kg	Indica	Guangxi, China	2.35	3.25		70	69.5		1
Line 375	kv	Indica	Guangxi, China	2.13	3.17		68	62.5		1
Line 376	ll	Indica	Guangxi, China	-	2.04		-	82.5		1
Line 377	ox	Indica	Guangxi, China	2.54	3.25		60.5	58		1
Line 378	lr	Other	Guangxi, China	2.17	3		60	51		1
Line 379	qa	Japonica	Guangxi, China	2.54	3.75		79	86		2
Line 380	iq	Indica	Guangxi, China	2.33	3.75		48.5	43.5		1
Line 381	kd	Indica	Guangxi, China	2.58	3.5		65.5	85		1
Line 382	na	Indica	Guangxi, China	2.21	3.17		81.5	94		1
Line 383	ca	Indica	Guangxi, China	2.44	3.67		48.5	56.5		2
Line 384	kb	Indica	Guangxi, China	2.83	4.08		36.5	47		2
Line 385	ka	Other	Guangxi, China	2.44	2.92		78.5	97.5		1
Line 386	dl	Indica	Guangxi, China	2.04	2.17		50.5	83		1
Line 387	lw	Indica	Guangxi, China	2.23	2.92		28.5	44		1
Line 388	nd	Indica	Guangxi, China	1.9	2.83		42.5	74.5		1
Line 389	nl	Indica	Guangxi, China	2.9	3.25		33.5	77.5		1
Line 390	nj	Indica	Guangxi, China	-	2.25		-	45.5		1
Line 391	po	Indica	Guangxi, China	-	2.04		-	71		1
Line 392	qo	Indica	Guangxi, China	2.35	3.33		47.5	87		1
Line 393	jh	Indica	Guangxi, China	2.17	3.33		30	38		1
Line 394	hu	Indica	Guangxi, China	2.12	3.5		38.5	43.5		1
Line 395	ho	Indica	Guangxi, China	4.85	7		33.5	38.5		1
Line 396	px	Indica	Guangxi, China	2.88	3.5		52.5	65.5		1
Line 397	pe	Indica	Guangxi, China	2.04	3.17		56	72.5		1
Line 398	ml	Indica	Guangxi, China	2.1	3.42		72	81.5		1
Line 399	oq	Indica	Guangxi, China	2.19	3		40.5	76.5		1
Line 400	kr	Japonica	Guangxi, China	3.92	5.75		69	87.5		1
Line 401	hx	Indica	Guangxi, China	2.9	3.42		50	63.5		1
Line 402	ng	Indica	Guangxi, China	2.1	3.33		33.5	48.5		1
Line 403	fq	Indica	Guangxi, China	3.69	3.42		41.5	47.5		1
Line 404	jk	Indica	Guangxi, China	2.17	2.08		92.5	98.5		1
Line 405	pb	Indica	Guangxi, China	2.31	3.67		46.5	71		1
Line 406	eo	Indica	Guangxi, China	2.04	3.42		42.5	45		1
Line 407	qn	Indica	Guangxi, China	2.67	5.08		89.5	94		1
Line 408	ql	Indica	Guangxi, China	2.69	3.83		28.5	50		1
Line 409	gv	Indica	Guangxi, China	2.69	6.75		31	32.5		2
Line 410	ks	Indica	Guangxi, China	2.5	3.75		31.5	31.5		2
Line 411	nr	Indica	Guangxi, China	2.65	5.58		86.5	95		1
Line 412	iz	Indica	Guangxi, China	3.1	5		74	95.5		1
Line 413	mt	Indica	Guangxi, China	2.9	5.25		93.5	100		1
Line 414	nb	Japonica	Guangxi, China	-	3.75		-	100		1
Line 415	gn	Japonica	Guangxi, China	4.06	5.08		99.5	99.5		1
Line 416	ig	Japonica	Guangxi, China	4.04	5.33		98.5	94		1
Line 417	lc	Japonica	Guangxi, China	3.87	5		97.5	98.5		1
Line 418	ix	Japonica	Guangxi, China	3.76	5		98.5	99		2
Line 419	lj	Japonica	Guangxi, China	3.94	4.58		79	88		1
For pericarp color, 1,2 and 5 represent white,red and black pericarp,respectively. ‘-’represents missing data.
