# Supplementary material for: Identification of candidate genes for gelatinization temperature, gel consistency and pericarp color by GWAS in rice based on SLAF-sequencing
Source: PLoS One. 2018 May 10;13(5):e0196690. doi: 10.1371/journal.pone.0196690 (PMC5944943; doi:10.1371/journal.pone.0196690)
Supplement: S2 Table — (XLSX) [file pone.0196690.s002.xlsx]

## Sheet: Sheet1
S2 Table. Distribution on chromosomes of SLAF tags and polymorphic SLAF tags.
Chromosome	SLAF tags	Polymorphic SLAF tags
1	7677	6395
2	6291	5259
3	6514	5504
4	6523	5655
5	5987	5041
6	5662	4682
7	5320	4405
8	4880	4080
9	4367	3633
10	4397	3689
11	5036	4306
12	4730	3888
Sy	138	112
Un	143	119
Total	67665	56768
