# Supplementary material for: Identification of candidate genes for gelatinization temperature, gel consistency and pericarp color by GWAS in rice based on SLAF-sequencing
Source: PLoS One. 2018 May 10;13(5):e0196690. doi: 10.1371/journal.pone.0196690 (PMC5944943; doi:10.1371/journal.pone.0196690)
Supplement: S3 Table — (XLSX) [file pone.0196690.s003.xlsx]

## Sheet: Sheet1
S3 Table SNPs distribution on chromosome.
Chromosome	SNP number	SNP numbre in gene region	SNP number in intergenic region
1	21094	9138	11956
2	15493	7198	8295
3	15988	7540	8448
4	21295	11117	10178
5	20170	9657	10513
6	18534	8654	9880
7	17288	8772	8516
8	17322	8988	8334
9	12962	6928	6034
10	15886	8147	7739
11	16901	8425	8476
12	17070	8591	8479
Sy	918	524	394
Un	897	389	508
Total	211818	104068	107750
