# Supplementary material for: Identification of candidate genes for gelatinization temperature, gel consistency and pericarp color by GWAS in rice based on SLAF-sequencing
Source: PLoS One. 2018 May 10;13(5):e0196690. doi: 10.1371/journal.pone.0196690 (PMC5944943; doi:10.1371/journal.pone.0196690)
Supplement: S4 Table — (XLSX) [file pone.0196690.s004.xlsx]

## Sheet: Sheet1
S4 Table. The significant SNPs of gelatinization temperature.
2014					2015
Panel	Chromosome	Position	P-value		Panel	Chromosome	Position	P-value
Full	Chr6	1807797	2.5312e-08		Full	Chr6	6879531	2.2297e-11
Full	Chr6	5600598	1.3795e-08		Full	Chr6	6740370	6.1309e-09
Full	Chr6	5600742	8.3962e-10		Full	Chr6	6767159	9.8501e-10
Full	Chr6	5603254	3.0561e-09		Full	Chr6	6856809	2.146e-08
Full	Chr6	5603255	3.6721e-10		Full	Chr6	6879731	2.5541e-11
Full	Chr6	5603256	8.3071e-11		Full	Chr6	6879732	1.2675e-08
Full	Chr6	5603257	2.8752e-10		Full	Chr6	6886001	2.3485e-09
Full	Chr6	5603263	2.5459e-10		Full	Chr6	6927719	1.2502e-09
Full	Chr6	5661861	5.9539e-11		Indica	Chr6	6740370	3.893e-08
Full	Chr6	5662030	3.0267e-10		Indica	Chr6	6856809	3.191e-08
Full	Chr6	5843510	1.7071e-08		Indica	Chr6	6879531	1.1365e-09
Full	Chr6	5877736	3.3937e-08		Indica	Chr6	6879731	1.2555e-09
Full	Chr6	5878166	1.8647e-08
Full	Chr6	5878223	3.1758e-08
Full	Chr6	5951179	2.737e-08
Full	Chr6	6018062	2.5637e-08
Full	Chr6	6024319	1.036e-08
Full	Chr6	6035183	2.0695e-09
Full	Chr6	6035194	2.1416e-09
Full	Chr6	6188721	6.8008e-09
Full	Chr6	6475507	2.2353e-08
Full	Chr6	6488717	7.4566e-09
Full	Chr6	6667180	1.621e-08
Full	Chr6	6667418	6.75e-10
Full	Chr6	6733142	2.1583e-15
Full	Chr6	6733351	2.0376e-15
Full	Chr6	6740370	6.602e-15
Full	Chr6	6767159	5.6502e-11
Full	Chr6	6879525	4.0464e-10
Full	Chr6	6879531	8.3979e-14
Full	Chr6	6879731	8.1657e-14
Full	Chr6	6886001	4.4232e-13
Full	Chr6	6919428	8.3217e-09
Full	Chr6	6924742	1.0494e-08
Full	Chr6	6927926	1.3991e-12
Full	Chr6	6927931	9.8233e-13
Full	Chr6	6966838	1.2258e-12
Full	Chr6	6967051	9.6998e-12
Full	Chr6	7029657	1.9051e-13
Full	Chr6	7075801	1.8604e-08
Full	Chr6	7077571	2.0714e-09
Full	Chr6	7080011	7.2815e-15
Full	Chr6	7086118	2.1851e-10
Full	Chr6	7086166	2.1851e-10
Full	Chr6	7086184	2.1851e-10
Full	Chr6	7098463	8.4418e-15
Full	Chr6	7103272	1.1566e-09
Full	Chr6	7174281	1.4783e-08
Indica	Chr6	5661860	4.877e-08
Indica	Chr6	5661861	1.0694e-11
Indica	Chr6	5662030	6.5337e-12
Indica	Chr6	5843510	1.057e-09
Indica	Chr6	6188721	3.1598e-08
Indica	Chr6	6488717	2.9734e-08
Indica	Chr6	6733142	1.1877e-12
Indica	Chr6	6733351	8.7125e-13
Indica	Chr6	6740370	1.3908e-13
Indica	Chr6	6767159	5.335e-08
Indica	Chr6	6879525	4.1652e-10
Indica	Chr6	6879531	8.9246e-12
Indica	Chr6	6879731	8.5483e-12
Indica	Chr6	6886001	6.7563e-12
Indica	Chr6	6927926	9.3002e-10
Indica	Chr6	6927931	6.5568e-10
Indica	Chr6	6966838	8.7829e-10
Indica	Chr6	6967051	3.1735e-09
Indica	Chr6	7029657	1.2673e-11
Indica	Chr6	7075801	1.4283e-09
Indica	Chr6	7077571	2.4755e-08
Indica	Chr6	7080011	5.6764e-11
Indica	Chr6	7086118	1.2367e-08
Indica	Chr6	7086166	1.2367e-08
Indica	Chr6	7086184	1.2367e-08
Indica	Chr6	7098463	2.7071e-13
