# Supplementary material for: Identification of candidate genes for gelatinization temperature, gel consistency and pericarp color by GWAS in rice based on SLAF-sequencing
Source: PLoS One. 2018 May 10;13(5):e0196690. doi: 10.1371/journal.pone.0196690 (PMC5944943; doi:10.1371/journal.pone.0196690)
Supplement: S5 Table — * and ** indicate 0.05 and 0.01 significant difference. (XLSX) [file pone.0196690.s005.xlsx]

## Sheet: Sheet1
S5 Table. The correlation coefficient of amylose content, gel consistency, gelatinization temperature in 2014 and 2015.
Item		Amylose content		Gel consistency		Gelatinization temperature
		2014	2015	2014	2015	2014	2015
Amlyose content	2014	1
	2015	0.976**	1
Gel consistency	2014	-0.695**	-0.697**	1
	2015	-0.574**	-0.560**	0.728**	1
Gelatinization temperature	2014	-0.555**	-0.538**	0.360**	0.340**	1
	2015	-0.214**	-0.151**	0.140**	0.061	0.352**	1
* and ** indicate 0.05 and 0.01 significant difference.
