# Supplementary material for: Identification of candidate genes for gelatinization temperature, gel consistency and pericarp color by GWAS in rice based on SLAF-sequencing
Source: PLoS One. 2018 May 10;13(5):e0196690. doi: 10.1371/journal.pone.0196690 (PMC5944943; doi:10.1371/journal.pone.0196690)
Supplement: S6 Table — (XLSX) [file pone.0196690.s006.xlsx]

## Sheet: Sheet1
S6 Table. The significant SNPs of gel consistency.
2014					2015
Panel	Chromosome	Position	P-value		Panel	Chromosome	Position	P-value
Full	Chr6	1797551	1.0345e-17		Full	Chr6	1807797	9.4823e-12
Full	Chr6	1807797	1.7691e-17		Full	Chr6	1822395	1.032e-11
Full	Chr6	1754453	1.0559e-16		Full	Chr6	1797551	2.1323e-11
Full	Chr6	1720799	6.0002e-16		Full	Chr6	1703886	2.8221e-11
Full	Chr6	1822395	6.9274e-16		Full	Chr6	1754453	3.9408e-11
Full	Chr6	1703886	7.5593e-16		Full	Chr6	1720799	2.5471e-10
Full	Chr6	1720821	1.5239e-15		Full	Chr6	1720821	5.6857e-10
Full	Chr6	1661829	6.895e-15		Full	Chr6	1661801	2.0496e-09
Full	Chr6	1756454	1.1057e-14		Full	Chr6	1792217	2.0912e-09
Full	Chr6	1792217	2.1756e-14		Full	Chr6	1780336	4.748e-09
Full	Chr6	1780336	3.265e-14		Full	Chr6	1780293	8.8414e-09
Full	Chr6	1756202	3.6546e-14		Full	Chr6	1756454	1.4101e-08
Full	Chr6	1780293	6.0716e-14		Full	Chr6	1745333	2.4825e-08
Full	Chr6	1607061	3.6893e-13		Full	Chr6	1756202	3.9976e-08
Full	Chr6	1694761	7.9566e-12		Indica	Chr6	1754453	1.8588e-09
Full	Chr6	1661801	2.4614e-11		Indica	Chr6	1807797	5.0585e-09
Full	Chr6	1720764	8.253e-11		Indica	Chr6	1797551	9.0924e-09
Full	Chr6	1694808	9.0543e-11		Indica	Chr6	1822395	1.4099e-08
Full	Chr6	1684784	8.5676e-10
Full	Chr6	1745333	1.1172e-09
Full	Chr6	1745339	1.3835e-09
Full	Chr6	1807778	1.6833e-09
Full	Chr6	1684543	2.8378e-09
Full	Chr6	1807558	5.998e-09
Full	Chr6	1684577	8.2921e-09
Full	Chr6	1807737	1.2345e-08
Full	Chr6	1958767	2.9972e-08
Full	Chr6	1694818	4.4362e-08
Indica	Chr6	1797551	3.6151e-16
Indica	Chr6	1754453	6.2118e-16
Indica	Chr6	1807797	1.7959e-15
Indica	Chr6	1822395	3.5996e-14
Indica	Chr6	1756454	4.0967e-14
Indica	Chr6	1720799	4.2986e-14
Indica	Chr6	1720821	1.2326e-13
Indica	Chr6	1756202	1.4835e-13
Indica	Chr6	1703886	2.9748e-13
Indica	Chr6	1792217	4.311e-13
Indica	Chr6	1661829	4.3589e-13
Indica	Chr6	1780336	6.5738e-13
Indica	Chr6	1780293	9.6438e-13
Indica	Chr6	1694761	2.4622e-12
Indica	Chr6	1694808	2.7183e-12
Indica	Chr6	1607061	2.4884e-10
Indica	Chr6	1720764	9.7001e-10
Indica	Chr6	1661801	1.6474e-09
Indica	Chr6	1684784	2.8616e-09
Indica	Chr6	1694818	6.3135e-09
Indica	Chr6	1684577	1.0359e-08
Indica	Chr6	1745339	1.0679e-08
Indica	Chr6	1745333	1.2406e-08
Indica	Chr6	1684543	1.4749e-08
