# Supplementary material for: Identification of candidate genes for gelatinization temperature, gel consistency and pericarp color by GWAS in rice based on SLAF-sequencing
Source: PLoS One. 2018 May 10;13(5):e0196690. doi: 10.1371/journal.pone.0196690 (PMC5944943; doi:10.1371/journal.pone.0196690)
Supplement: S7 Table — (XLSX) [file pone.0196690.s007.xlsx]

## Sheet: Sheet1
S7 Table. The significant SNPs of pericarp color in 2014 and 2015.
Panel	Chromosome	Position	P-value
Full	Chr1	692432	3.9434e-09
Full	Chr1	712741	6.9897e-10
Full	Chr1	964757	1.0342e-08
Full	Chr1	1087004	2.0753e-08
Full	Chr1	3027551	3.6858e-10
Full	Chr1	8338557	9.0154e-09
Full	Chr1	15128958	1.0176e-12
Full	Chr1	15194358	2.4719e-08
Full	Chr1	15194397	2.4719e-08
Full	Chr1	15217368	2.1118e-09
Full	Chr1	15395867	8.9619e-09
Full	Chr1	18493363	1.0554e-08
Full	Chr1	22408336	6.7957e-14
Full	Chr1	24439921	1.5497e-08
Full	Chr1	25119611	1.26e-08
Full	Chr1	25242311	6.4984e-10
Full	Chr1	25447813	5.4217e-09
Full	Chr1	25447828	5.4217e-09
Full	Chr1	25447847	5.4217e-09
Full	Chr1	25488523	3.1225e-08
Full	Chr1	25634950	1.8723e-11
Full	Chr1	26771181	9.5627e-09
Full	Chr1	27397158	3.8718e-11
Full	Chr1	31071102	1.4319e-08
Full	Chr1	38146618	5.9957e-10
Full	Chr3	17126203	1.5437e-10
Full	Chr3	17126258	5.8859e-09
Full	Chr3	17189483	6.3239e-11
Full	Chr3	17189700	6.3239e-11
Full	Chr3	17189706	6.7295e-11
Full	Chr3	17189743	4.1696e-13
Full	Chr3	17189763	8.243e-13
Full	Chr3	17189994	4.9771e-13
Full	Chr3	17195321	1.0436e-12
Full	Chr3	17195328	2.4823e-11
Full	Chr3	17205242	7.4093e-14
Full	Chr3	17205252	7.4093e-14
Full	Chr3	17237921	1.4062e-10
Full	Chr3	17265366	1.4895e-15
Full	Chr3	17288134	5.5725e-11
Full	Chr3	17288320	1.0464e-12
Full	Chr3	17288321	1.1484e-12
Full	Chr3	17312544	1.7377e-11
Full	Chr3	17312574	1.4641e-11
Full	Chr3	17316161	1.9328e-10
Full	Chr3	17316213	1.978e-10
Full	Chr3	17317068	1.3633e-11
Full	Chr3	17317090	4.4672e-08
Full	Chr3	17317120	6.1301e-10
Full	Chr3	17362805	5.2422e-13
Full	Chr3	17363261	9.4711e-15
Full	Chr3	17363490	2.6464e-13
Full	Chr3	17364192	2.1442e-10
Full	Chr3	17367954	3.6557e-13
Full	Chr3	17368170	4.5698e-12
Full	Chr3	17395877	2.0808e-09
Full	Chr3	17399933	1.0471e-11
Full	Chr3	17400206	1.2504e-09
Full	Chr3	17400738	3.0482e-08
Full	Chr3	17400788	3.0083e-08
Full	Chr3	17411802	1.8531e-15
Full	Chr3	17421052	1.0064e-12
Full	Chr3	17421053	1.12e-12
Full	Chr3	17421125	1.7492e-15
Full	Chr3	17431916	4.5279e-16
Full	Chr3	17432153	2.5804e-09
Full	Chr3	17432187	7.0812e-16
Full	Chr3	17432199	7.0721e-16
Full	Chr3	17432748	7.7128e-10
Full	Chr3	17432773	8.7889e-13
Full	Chr3	17454296	9.1093e-21
Full	Chr3	17454341	7.583e-18
Full	Chr3	17455587	9.3623e-17
Full	Chr3	17510693	1.3159e-12
Full	Chr3	17510702	3.3624e-13
Full	Chr3	17522557	7.2799e-10
Full	Chr3	17522709	2.0195e-09
Full	Chr3	17525052	2.5193e-19
Full	Chr3	17575308	1.4008e-10
Full	Chr3	17592815	5.5629e-14
Full	Chr3	17596647	1.3381e-17
Full	Chr3	17651128	2.9659e-10
Full	Chr3	17657228	2.3433e-10
Full	Chr3	17657230	2.337e-10
Full	Chr3	17657439	5.452e-10
Full	Chr3	17667100	6.6227e-18
Full	Chr3	17667125	8.5112e-20
Full	Chr3	17682494	2.8093e-13
Full	Chr3	17687800	1.1757e-10
Full	Chr3	17693962	1.3812e-14
Full	Chr3	17697259	5.3232e-11
Full	Chr3	17697261	1.1335e-11
Full	Chr3	17700626	4.6559e-13
Full	Chr3	17737868	1.0403e-18
Full	Chr3	17737881	9.8298e-20
Full	Chr3	17738067	8.3318e-18
Full	Chr3	17769803	3.2416e-11
Full	Chr3	17780314	9.8225e-14
Full	Chr3	17785601	5.7785e-16
Full	Chr3	17791473	2.3047e-19
Full	Chr3	17792848	7.3254e-14
Full	Chr3	17792861	1.865e-13
Full	Chr3	17805939	4.5567e-20
Full	Chr3	17811598	8.3927e-17
Full	Chr3	17816211	4.9468e-19
Full	Chr3	17818879	6.9399e-14
Full	Chr3	17857775	2.4214e-09
Full	Chr3	17872703	2.5889e-23
Full	Chr3	17872871	4.8732e-22
Full	Chr3	17875448	2.8187e-13
Full	Chr3	17875643	1.7543e-14
Full	Chr3	17886626	3.9215e-08
Full	Chr3	17916993	1.5668e-17
Full	Chr3	17934255	4.4837e-18
Full	Chr3	17934509	3.0357e-15
Full	Chr3	17957237	3.7531e-08
Full	Chr3	17963359	1.4725e-14
Full	Chr3	17968602	3.0816e-19
Full	Chr3	17968626	3.0816e-19
Full	Chr3	17988172	2.6732e-22
Full	Chr3	18003623	2.0364e-14
Full	Chr3	18003879	2.1334e-13
Full	Chr3	18033270	4.7471e-15
Full	Chr3	18033451	3.5016e-15
Full	Chr3	18034221	1.0132e-18
Full	Chr3	18034468	3.6341e-17
Full	Chr3	18044467	1.5871e-18
Full	Chr3	18044692	2.2921e-16
Full	Chr3	18044693	2.2921e-16
Full	Chr3	18044694	2.2921e-16
Full	Chr3	18044695	2.2921e-16
Full	Chr3	18077955	5.1457e-09
Full	Chr3	18078218	5.4534e-09
Full	Chr3	18081891	2.5574e-17
Full	Chr3	18085728	5.4774e-14
Full	Chr3	18085843	2.544e-15
Full	Chr3	18119396	6.6221e-13
Full	Chr3	18146812	4.1088e-19
Full	Chr3	18147011	8.5881e-18
Full	Chr3	18195499	3.5273e-16
Full	Chr3	18195527	8.9042e-15
Full	Chr3	18200276	1.1956e-15
Full	Chr3	18204267	2.7196e-08
Full	Chr3	18204279	9.6186e-10
Full	Chr3	18218666	6.7022e-13
Full	Chr3	18220773	3.0798e-09
Full	Chr3	18225599	4.7487e-20
Full	Chr3	18229318	4.8526e-16
Full	Chr3	18230196	2.0845e-19
Full	Chr3	18230251	1.5561e-19
Full	Chr3	18235386	1.6533e-18
Full	Chr3	18250208	2.2598e-10
Full	Chr3	18250460	3.9305e-13
Full	Chr3	18250759	4.1325e-16
Full	Chr3	18251838	2.3657e-11
Full	Chr3	18261179	3.6198e-11
Full	Chr3	18261356	5.6208e-21
Full	Chr3	18274148	4.4453e-12
Full	Chr3	18274477	1.8094e-15
Full	Chr3	18274550	1.7311e-15
Full	Chr3	18274735	1.0186e-14
Full	Chr3	18282212	2.1098e-15
Full	Chr3	18282217	7.6115e-16
Full	Chr3	18302553	1.2457e-09
Full	Chr3	18302849	2.3369e-09
Full	Chr3	18318768	3.5521e-12
Full	Chr3	18340185	1.7908e-12
Full	Chr3	18340216	1.3305e-14
Full	Chr3	18368087	5.5712e-14
Full	Chr3	18372763	1.2848e-14
Full	Chr3	18442685	5.2052e-15
Full	Chr3	18454751	3.0293e-17
Full	Chr3	18471334	1.5281e-12
Full	Chr3	18471536	1.1923e-11
Full	Chr3	18471553	1.2246e-11
Full	Chr3	18481565	1.7015e-21
Full	Chr3	18481758	1.7015e-21
Full	Chr3	18488771	4.7614e-16
Full	Chr3	18521479	3.1485e-08
Full	Chr3	18526950	2.9921e-08
Full	Chr3	18526969	8.0505e-09
Full	Chr3	18532255	2.2882e-20
Full	Chr3	18536678	2.7466e-14
Full	Chr3	18536946	7.2181e-13
Full	Chr3	18559842	5.0824e-16
Full	Chr3	18559846	5.1791e-16
Full	Chr3	18563738	2.4059e-17
Full	Chr3	18563747	9.9385e-17
Full	Chr3	18581868	1.5566e-08
Full	Chr3	18616307	7.7469e-12
Full	Chr3	18616355	9.0436e-12
Full	Chr3	18618935	7.8624e-09
Full	Chr3	18618966	8.0445e-09
Full	Chr3	18622337	1.0265e-23
Full	Chr3	18622357	1.0613e-23
Full	Chr3	18624684	1.997e-16
Full	Chr3	18624899	1.4441e-15
Full	Chr3	18635617	2.6018e-18
Full	Chr3	18635654	1.9477e-16
Full	Chr3	18635672	2.5822e-18
Full	Chr3	18635911	1.8025e-14
Full	Chr3	18635913	4.9664e-15
Full	Chr3	18651257	7.2517e-09
Full	Chr3	18659335	5.3853e-09
Full	Chr3	18695407	1.9588e-13
Full	Chr3	18766552	7.0092e-17
Full	Chr3	18792048	1.803e-11
Full	Chr3	18792066	1.803e-11
Full	Chr3	18792086	1.3491e-11
Full	Chr3	18792105	1.3491e-11
Full	Chr3	18793975	1.3995e-11
Full	Chr3	18794142	4.0996e-12
Full	Chr3	18794143	2.1583e-11
Full	Chr3	18805414	9.9891e-14
Full	Chr3	18823306	2.6974e-14
Full	Chr3	18823483	2.4625e-15
Full	Chr3	18858436	1.3571e-10
Full	Chr3	18878294	1.4907e-08
Full	Chr3	18880128	1.9834e-14
Full	Chr3	18880291	1.5744e-14
Full	Chr3	18880520	1.4505e-13
Full	Chr3	18891596	9.7945e-13
Full	Chr3	18891832	1.4834e-13
Full	Chr3	18895436	3.3442e-08
Full	Chr3	18895647	9.7026e-11
Full	Chr3	18926948	1.252e-13
Full	Chr3	18932859	7.3797e-19
Full	Chr3	18933007	1.6538e-18
Full	Chr3	18933034	2.2192e-16
Full	Chr3	18933036	1.6538e-18
Full	Chr3	18950382	5.5984e-13
Full	Chr3	18950846	1.5952e-10
Full	Chr3	18967675	4.1712e-15
Full	Chr3	18967706	4.1712e-15
Full	Chr3	18967718	4.1712e-15
Full	Chr3	18968130	3.106e-09
Full	Chr3	18994100	2.4225e-14
Full	Chr3	18994142	2.8138e-09
Full	Chr3	19019460	4.1125e-12
Full	Chr3	19019513	3.6453e-12
Full	Chr3	19027102	2.9793e-08
Full	Chr3	19027120	9.9951e-09
Full	Chr3	19034288	7.3932e-18
Full	Chr3	19035902	6.5196e-21
Full	Chr3	19035922	6.8972e-21
Full	Chr3	19036159	2.6594e-13
Full	Chr3	19038007	3.4559e-16
Full	Chr3	19038028	3.0284e-09
Full	Chr3	19038367	4.2392e-11
Full	Chr3	19040381	2.4915e-08
Full	Chr3	19044467	2.4387e-21
Full	Chr3	19051989	8.9968e-15
Full	Chr3	19052630	6.5103e-18
Full	Chr3	19052817	7.1412e-12
Full	Chr3	19052831	5.6818e-18
Full	Chr3	19103666	1.7155e-13
Full	Chr3	19133868	1.0992e-10
Full	Chr3	19134118	4.6934e-18
Full	Chr3	19134125	4.6934e-18
Full	Chr3	19145324	4.4208e-14
Full	Chr3	19248594	1.8053e-19
Full	Chr3	19251686	5.2285e-11
Full	Chr3	19251833	7.1523e-11
Full	Chr3	19251900	2.1246e-14
Full	Chr3	19269144	1.9659e-09
Full	Chr3	19269335	4.3481e-11
Full	Chr3	19280655	7.5278e-12
Full	Chr3	19285465	3.9968e-09
Full	Chr3	19285521	1.5634e-09
Full	Chr3	19285680	4.6737e-09
Full	Chr3	19340528	1.8726e-14
Full	Chr3	19420870	2.4129e-11
Full	Chr3	19421125	4.3108e-10
Full	Chr3	19421416	1.2498e-12
Full	Chr3	19421428	8.7203e-12
Full	Chr3	19424002	8.0897e-23
Full	Chr3	19424220	9.9437e-23
Full	Chr3	19424805	2.9468e-20
Full	Chr3	19424833	2.4609e-20
Full	Chr3	19433646	2.8347e-15
Full	Chr3	19433712	2.8688e-15
Full	Chr3	19452582	2.16e-12
Full	Chr3	19452591	2.3685e-12
Full	Chr3	19454122	1.6477e-11
Full	Chr3	19454126	1.4269e-10
Full	Chr3	19459331	6.1997e-13
Full	Chr3	19459497	5.2677e-14
Full	Chr3	19483708	3.7381e-15
Full	Chr3	19483734	8.6044e-15
Full	Chr3	19489425	1.1317e-14
Full	Chr3	19500468	1.4268e-09
Full	Chr3	19500484	9.539e-12
Full	Chr3	19500681	5.5001e-15
Full	Chr3	19500739	5.5001e-15
Full	Chr3	19507009	1.4724e-17
Full	Chr3	19509619	5.2955e-09
Full	Chr3	19509679	2.4211e-09
Full	Chr3	19509873	1.0946e-09
Full	Chr3	19509907	1.1153e-09
Full	Chr3	19510304	8.0726e-11
Full	Chr3	19517618	5.2751e-11
Full	Chr3	19517647	5.2751e-11
Full	Chr3	19526027	4.0142e-21
Full	Chr3	19526040	6.9941e-21
Full	Chr3	19526044	7.1911e-21
Full	Chr3	19526045	4.3776e-19
Full	Chr3	19526162	1.3925e-14
Full	Chr3	19526677	1.6801e-08
Full	Chr3	19526678	5.2314e-10
Full	Chr3	19543487	3.4349e-20
Full	Chr3	19597521	2.3302e-13
Full	Chr3	19608132	2.6574e-14
Full	Chr3	19608145	2.6574e-14
Full	Chr3	19616896	4.3707e-09
Full	Chr3	19621878	8.011e-10
Full	Chr3	19659737	8.3194e-19
Full	Chr3	19659982	7.2245e-19
Full	Chr3	19670494	1.5337e-18
Full	Chr3	19688397	7.432e-17
Full	Chr3	19721460	1.1743e-11
Full	Chr3	19721510	3.1543e-10
Full	Chr3	19721511	8.55e-12
Full	Chr3	19721975	2.4304e-11
Full	Chr3	19723386	5.285e-10
Full	Chr3	19723392	5.29e-18
Full	Chr3	19734137	1.5515e-15
Full	Chr3	19738302	6.0462e-14
Full	Chr3	19738306	4.5513e-12
Full	Chr3	19738324	1.7122e-21
Full	Chr3	19767063	2.55e-13
Full	Chr3	19767087	2.9835e-13
Full	Chr3	19768188	3.4345e-12
Full	Chr3	19768222	5.7237e-13
Full	Chr3	19775034	1.1301e-16
Full	Chr3	19775260	3.7416e-20
Full	Chr3	19777836	3.4691e-08
Full	Chr3	19777837	1.4168e-08
Full	Chr3	19785648	1.5534e-18
Full	Chr3	19785679	1.5534e-18
Full	Chr3	19785936	5.6665e-19
Full	Chr3	19786112	8.3224e-11
Full	Chr3	19786147	1.5913e-11
Full	Chr3	19794802	1.8358e-09
Full	Chr3	19819698	1.1819e-14
Full	Chr3	19820127	2.2e-14
Full	Chr3	19836793	2.8528e-17
Full	Chr3	19870091	1.4679e-08
Full	Chr3	19885319	4.6363e-13
Full	Chr3	19901763	1.7345e-13
Full	Chr3	19901819	1.7314e-13
Full	Chr3	19901995	1.7345e-13
Full	Chr3	19901997	1.7345e-13
Full	Chr3	19909971	8.8993e-14
Full	Chr3	19910026	1.1861e-15
Full	Chr3	19910207	8.5441e-20
Full	Chr3	19923837	5.1136e-20
Full	Chr3	19923858	2.0349e-19
Full	Chr3	19923950	1.3903e-11
Full	Chr3	19924155	1.2027e-16
Full	Chr3	19962070	4.2548e-11
Full	Chr3	20011580	2.0527e-19
Full	Chr3	20012671	5.2262e-22
Full	Chr3	20012695	5.2262e-22
Full	Chr3	20016812	2.675e-17
Full	Chr3	20019675	6.28e-11
Full	Chr3	20032614	3.8565e-17
Full	Chr3	20032736	4.0849e-17
Full	Chr3	20038287	2.8806e-18
Full	Chr3	20038862	4.3684e-17
Full	Chr3	20058296	1.3264e-08
Full	Chr3	20058346	1.3264e-08
Full	Chr3	20090160	2.7026e-18
Full	Chr3	20102520	6.0463e-10
Full	Chr3	20104189	1.1321e-10
Full	Chr3	20104421	1.3916e-10
Full	Chr3	20118752	9.1281e-14
Full	Chr3	20144946	1.3671e-15
Full	Chr3	20144948	8.4265e-15
Full	Chr3	20144966	8.8914e-15
Full	Chr3	20144983	8.3005e-15
Full	Chr3	20158053	2.8991e-14
Full	Chr3	20195357	2.0982e-13
Full	Chr3	20201064	1.9285e-18
Full	Chr3	20210890	9.9132e-16
Full	Chr3	20210899	1.0124e-16
Full	Chr3	20211064	6.3419e-18
Full	Chr3	20219083	9.3962e-09
Full	Chr3	20234490	1.8392e-12
Full	Chr3	20255507	1.8467e-16
Full	Chr3	20255729	1.9868e-17
Full	Chr3	20269952	4.2974e-15
Full	Chr3	20270216	1.9427e-15
Full	Chr3	20282345	1.4018e-16
Full	Chr3	20289113	9.9077e-14
Full	Chr3	20289359	2.5421e-12
Full	Chr3	20289366	1.9306e-13
Full	Chr3	20289376	7.3104e-12
Full	Chr3	20292324	1.0927e-11
Full	Chr3	20303863	3.1877e-17
Full	Chr3	20303868	3.1877e-17
Full	Chr3	20313925	7.124e-17
Full	Chr3	20317120	1.4052e-19
Full	Chr3	20317395	1.3707e-20
Full	Chr3	20351292	2.4623e-19
Full	Chr3	20359163	3.4948e-15
Full	Chr3	20370604	3.7611e-18
Full	Chr3	20385457	2.1557e-17
Full	Chr3	20385516	4.6218e-18
Full	Chr3	20426435	1.7851e-12
Full	Chr3	20428851	1.3536e-09
Full	Chr3	20428855	1.3536e-09
Full	Chr3	20429017	1.5294e-10
Full	Chr3	20429155	4.1298e-18
Full	Chr3	20429185	4.1298e-18
Full	Chr3	20429359	4.0391e-18
Full	Chr3	20429391	1.7079e-16
Full	Chr3	20459730	7.3244e-10
Full	Chr3	20459924	5.4419e-09
Full	Chr3	20464152	4.2843e-12
Full	Chr3	20464170	4.2843e-12
Full	Chr3	20464206	7.2141e-12
Full	Chr3	20483691	1.4813e-16
Full	Chr3	20484662	6.2116e-17
Full	Chr3	20484669	2.8073e-16
Full	Chr3	20484845	3.3287e-14
Full	Chr3	20491101	4.4948e-20
Full	Chr3	20496533	6.4875e-11
Full	Chr3	20554495	2.74e-14
Full	Chr3	20554546	2.8339e-14
Full	Chr3	20567179	4.3713e-16
Full	Chr3	20568389	3.6532e-15
Full	Chr3	20597781	1.3045e-17
Full	Chr3	20597959	3.2211e-19
Full	Chr3	20605846	8.3027e-16
Full	Chr3	20606033	1.3703e-15
Full	Chr3	20606911	4.7893e-13
Full	Chr3	20616702	2.3315e-13
Full	Chr3	20621676	2.5729e-08
Full	Chr3	20629521	1.2229e-08
Full	Chr3	20629551	4.3531e-10
Full	Chr3	20655593	2.8035e-09
Full	Chr3	20669399	9.6242e-21
Full	Chr3	20679926	2.3464e-15
Full	Chr3	20680110	5.9877e-14
Full	Chr3	20708591	2.408e-14
Full	Chr3	20708792	1.0707e-14
Full	Chr3	20720650	3.5888e-10
Full	Chr3	20720660	4.578e-11
Full	Chr3	20720663	4.9139e-11
Full	Chr3	20722837	1.2127e-12
Full	Chr3	20729960	3.7982e-12
Full	Chr3	20730027	4.0596e-13
Full	Chr3	20733306	1.5061e-10
Full	Chr3	20743207	1.4964e-27
Full	Chr3	20759091	1.0137e-16
Full	Chr3	20759362	1.4881e-11
Full	Chr3	20759365	1.1539e-16
Full	Chr3	20793848	1.9408e-14
Full	Chr3	20793873	1.9408e-14
Full	Chr3	20806053	4.4845e-08
Full	Chr3	20818367	3.589e-14
Full	Chr3	20824153	1.4137e-09
Full	Chr3	20841962	1.4265e-08
Full	Chr3	20841963	1.4617e-08
Full	Chr3	20846717	1.1969e-08
Full	Chr3	20868370	1.5217e-11
Full	Chr3	20891159	2.521e-18
Full	Chr3	20891194	3.1349e-17
Full	Chr3	20925341	3.8528e-18
Full	Chr3	20932079	4.9367e-11
Full	Chr3	20951465	4.0321e-16
Full	Chr3	20956952	2.084e-16
Full	Chr3	20978223	5.3991e-15
Full	Chr3	20990980	2.4105e-11
Full	Chr3	21016764	6.5365e-17
Full	Chr3	21029446	1.2593e-15
Full	Chr3	21029449	1.544e-15
Full	Chr3	21029465	1.2255e-15
Full	Chr3	21035096	3.6197e-20
Full	Chr3	21035104	9.9766e-19
Full	Chr3	21035121	5.0271e-21
Full	Chr3	21133900	8.6777e-11
Full	Chr3	21154993	9.643e-14
Full	Chr3	21155030	9.1991e-14
Full	Chr3	21155251	1.2338e-15
Full	Chr3	21194380	5.1713e-15
Full	Chr3	21211787	6.5581e-09
Full	Chr3	21212052	4.736e-10
Full	Chr3	21216874	2.6608e-17
Full	Chr3	21216912	1.5566e-18
Full	Chr3	21217082	1.2991e-17
Full	Chr3	21217111	1.2991e-17
Full	Chr3	21223445	5.4088e-19
Full	Chr3	21227987	1.3504e-16
Full	Chr3	21239332	1.3305e-16
Full	Chr3	21241029	1.327e-15
Full	Chr3	21243789	1.3631e-09
Full	Chr3	21250964	1.002e-08
Full	Chr3	21261137	6.9725e-17
Full	Chr3	21297415	1.5932e-14
Full	Chr3	21297532	1.2824e-11
Full	Chr3	21344746	4.474e-09
Full	Chr3	21350659	5.0601e-18
Full	Chr3	21402269	1.3675e-11
Full	Chr3	21402299	3.6695e-09
Full	Chr3	21413950	2.3337e-14
Full	Chr3	21431436	6.6132e-15
Full	Chr3	21431727	6.2428e-16
Full	Chr3	21431743	1.4913e-08
Full	Chr3	21437428	2.3815e-15
Full	Chr3	21444794	1.058e-09
Full	Chr3	21444802	1.0993e-09
Full	Chr3	21450657	2.2277e-14
Full	Chr3	21489149	1.6428e-14
Full	Chr3	21489150	2.3587e-14
Full	Chr3	21489191	4.535e-11
Full	Chr3	21490483	6.5962e-15
Full	Chr3	21490557	5.9993e-15
Full	Chr3	21490740	4.0086e-16
Full	Chr3	21503187	1.4976e-10
Full	Chr3	21544435	2.4133e-12
Full	Chr3	21554006	1.0129e-21
Full	Chr3	21563864	1.0683e-17
Full	Chr3	21591469	5.3547e-15
Full	Chr3	21591696	2.2629e-13
Full	Chr3	21598945	7.0702e-20
Full	Chr3	21598958	7.0702e-20
Full	Chr3	21644340	2.2194e-17
Full	Chr3	22217938	7.1028e-15
Full	Chr3	22260128	3.7255e-18
Full	Chr3	22260129	1.1175e-17
Full	Chr3	22260155	6.5471e-18
Full	Chr3	22289998	4.2606e-13
Full	Chr3	22302396	5.0178e-23
Full	Chr3	22303345	4.4629e-21
Full	Chr3	22303914	2.2653e-20
Full	Chr3	22381585	9.438e-15
Full	Chr3	22400880	8.9832e-15
Full	Chr3	22427045	1.1811e-13
Full	Chr3	22427240	2.2649e-15
Full	Chr3	22459494	1.1591e-09
Full	Chr3	22468962	3.0848e-10
Full	Chr3	22481097	4.1682e-16
Full	Chr3	22567120	5.5696e-10
Full	Chr3	22584287	1.2838e-17
Full	Chr3	22584298	1.6205e-15
Full	Chr3	22591745	2.37e-11
Full	Chr3	22592237	2.4957e-17
Full	Chr3	22602956	2.507e-11
Full	Chr3	22605138	4.7956e-13
Full	Chr3	22605183	1.9755e-09
Full	Chr3	22605198	2.6179e-16
Full	Chr3	22612401	2.9304e-13
Full	Chr3	22631649	4.0007e-10
Full	Chr3	22645875	4.8312e-13
Full	Chr3	22646091	4.6303e-13
Full	Chr3	22647407	8.3402e-12
Full	Chr3	22647420	8.8988e-12
Full	Chr3	22657289	2.1729e-10
Full	Chr3	22657507	2.195e-10
Full	Chr3	22663957	3.1692e-10
Full	Chr3	22683088	1.1745e-13
Full	Chr3	22805179	1.5262e-08
Full	Chr3	22808626	6.3771e-11
Full	Chr3	22832376	9.3667e-15
Full	Chr3	22832390	1.073e-14
Full	Chr3	22832556	8.4041e-15
Full	Chr3	22871349	8.8541e-10
Full	Chr3	22871379	8.0465e-10
Full	Chr3	22871395	8.0465e-10
Full	Chr3	22873236	1.2238e-10
Full	Chr3	22873294	1.2152e-10
Full	Chr3	22884004	7.0456e-10
Full	Chr3	22889510	7.8482e-13
Full	Chr3	22889521	7.3721e-13
Full	Chr3	22889723	9.9053e-13
Full	Chr3	22982589	2.2243e-16
Full	Chr3	23014781	5.393e-09
Full	Chr3	23023054	9.5288e-09
Full	Chr3	23023228	8.5638e-09
Full	Chr3	23051614	1.0411e-12
Full	Chr3	23117638	5.1726e-16
Full	Chr3	23117647	5.1726e-16
Full	Chr3	23117778	1.8352e-09
Full	Chr3	23117803	1.8352e-09
Full	Chr3	23125203	8.5555e-11
Full	Chr3	23125255	8.9904e-11
Full	Chr3	23185991	2.0827e-09
Full	Chr3	23316290	4.194e-09
Full	Chr3	23343573	1.0686e-11
Full	Chr3	23362090	8.1635e-11
Full	Chr3	23362106	8.2575e-11
Full	Chr3	23362285	1.5718e-10
Full	Chr3	23391841	2.8487e-12
Full	Chr3	23391856	2.8487e-12
Full	Chr3	23430771	3.6042e-13
Full	Chr3	23430772	2.0849e-13
Full	Chr3	23430775	2.025e-13
Full	Chr3	23454474	2.1285e-09
Full	Chr3	23454517	7.7938e-10
Full	Chr3	23454545	8.0252e-10
Full	Chr3	23471080	2.9386e-16
Full	Chr3	23471111	7.4653e-17
Full	Chr3	23489941	1.1945e-09
Full	Chr3	23491454	1.2198e-09
Full	Chr3	23495445	3.5549e-10
Full	Chr3	23520122	4.9567e-11
Full	Chr3	23520311	5.773e-12
Full	Chr3	23520312	5.773e-12
Full	Chr3	23520320	1.6008e-09
Full	Chr3	23520989	3.0851e-10
Full	Chr3	23521007	2.9983e-10
Full	Chr3	23536034	1.6518e-11
Full	Chr3	23549377	3.0894e-17
Full	Chr3	23580423	6.5328e-09
Full	Chr3	23580676	2.9141e-09
Full	Chr3	23583246	1.811e-08
Full	Chr3	23616245	8.2011e-11
Full	Chr3	23616496	3.1357e-10
Full	Chr3	23616513	2.8862e-10
Full	Chr3	23667990	4.1882e-14
Full	Chr3	23678938	1.1676e-08
Full	Chr3	23794162	9.4787e-10
Full	Chr3	23808526	2.3228e-08
Full	Chr3	23829830	4.1398e-12
Full	Chr3	23832764	1.5545e-10
Full	Chr3	23832781	3.0307e-11
Full	Chr3	23832808	5.6845e-11
Full	Chr3	23832814	3.0307e-11
Full	Chr3	23956306	7.482e-10
Full	Chr3	23981344	2.3283e-08
Full	Chr3	24012533	1.2671e-09
Full	Chr3	24012535	2.5365e-11
Full	Chr3	24012715	2.9774e-11
Full	Chr3	24060896	1.0977e-14
Full	Chr3	24062181	1.1773e-08
Full	Chr3	24063727	1.1822e-10
Full	Chr3	24180722	1.9827e-12
Full	Chr3	24180755	1.9827e-12
Full	Chr3	24180778	1.9827e-12
Full	Chr3	24184126	4.5324e-09
Full	Chr3	24207980	1.5883e-16
Full	Chr3	24208220	6.0799e-15
Full	Chr3	24230885	2.8745e-15
Full	Chr3	24230904	4.048e-14
Full	Chr3	24230921	2.8745e-15
Full	Chr3	24231068	2.8745e-15
Full	Chr3	24237056	2.4039e-09
Full	Chr3	24237254	2.6223e-12
Full	Chr3	24237281	2.4715e-12
Full	Chr3	24237291	8.8444e-13
Full	Chr3	24284922	1.6251e-09
Full	Chr3	24378594	2.8306e-08
Full	Chr3	24385895	1.0559e-13
Full	Chr3	24405152	2.4063e-10
Full	Chr3	24407505	1.3562e-10
Full	Chr3	24432074	1.7766e-14
Full	Chr3	31984778	1.5601e-08
Full	Chr3	32046384	3.7085e-11
Full	Chr3	32303730	1.1315e-14
Full	Chr3	32303880	7.6747e-15
Full	Chr3	32304963	1.0672e-15
Full	Chr3	32306735	4.3445e-13
Full	Chr3	32488239	2.9562e-12
Full	Chr3	32490787	4.2692e-10
Full	Chr3	32498972	3.7478e-09
Full	Chr3	32885919	3.3305e-09
Full	Chr3	32888789	1.1977e-08
Full	Chr3	34356683	2.4783e-08
Full	Chr3	34356706	6.2128e-10
Full	Chr3	34389605	9.165e-11
Full	Chr3	34408499	6.882e-10
Full	Chr4	1748972	1.3305e-09
Full	Chr4	2784385	8.5713e-10
Full	Chr4	2784386	9.3121e-10
Full	Chr4	5312172	2.1541e-08
Full	Chr4	13162965	3.6828e-12
Full	Chr4	18071470	2.6198e-08
Full	Chr4	20338067	1.6265e-10
Full	Chr4	26803164	1.07e-12
Full	Chr4	27728359	6.0659e-12
Full	Chr4	33077264	3.4079e-08
Full	Chr4	34503430	3.1274e-09
Full	Chr7	6069227	2.8764e-10
Full	Chr7	6069266	2.515e-10
Full	Chr7	6132970	2.9906e-10
Full	Chr7	6133017	4.3531e-10
Full	Chr7	6142454	3.4902e-08
Full	Chr7	7526440	2.915e-10
Full	Chr7	7526443	3.072e-09
Full	Chr7	7526453	2.904e-10
Full	Chr7	9435388	2.0756e-09
Full	Chr7	10620952	1.1052e-08
Full	Chr7	25202109	1.0097e-08
Full	Chr7	29611964	1.9177e-09
Full	Chr8	5898420	1.4757e-11
Full	Chr8	6883879	1.2082e-08
Full	Chr8	12968013	1.3293e-09
Full	Chr8	12968015	4.5265e-10
Full	Chr8	12968022	1.3293e-09
Full	Chr8	12968543	3.961e-10
Full	Chr8	18229274	4.222e-12
Full	Chr8	18230405	4.8494e-10
Full	Chr8	18230423	1.1855e-09
Full	Chr8	19521203	3.0099e-13
Full	Chr8	19566236	4.9188e-10
Full	Chr8	26046768	4.6713e-08
Full	Chr8	26480688	5.8881e-09
Full	Chr8	26568099	5.8198e-12
Full	Chr8	27724219	1.2436e-08
Full	Chr8	27724246	1.1488e-08
Full	Chr8	28228429	4.2074e-08
Full	Chr10	5089617	2.3462e-08
Full	Chr10	5123984	4.9903e-09
Full	Chr10	5394788	1.7333e-09
Full	Chr10	9525857	1.1381e-10
Full	Chr10	9525862	2.4945e-10
Full	Chr10	15666187	6.9529e-14
Full	Chr10	15702164	3.5055e-09
Full	Chr10	15702178	2.3121e-11
Full	Chr10	15733392	2.7773e-10
Full	Chr10	15778728	7.6968e-10
Full	Chr10	15801688	4.6149e-12
Full	Chr10	15822243	3.9708e-13
Full	Chr10	15835133	1.1564e-08
Full	Chr10	15835325	9.9973e-14
Full	Chr10	15835327	3.2539e-14
Full	Chr10	15835332	1.0743e-08
Full	Chr10	15835349	6.9324e-09
Full	Chr10	15862357	5.768e-14
Full	Chr10	15862546	4.1102e-13
Full	Chr10	15862624	5.8238e-14
Full	Chr10	15879240	1.5869e-10
Full	Chr10	16032572	5.6575e-12
Full	Chr10	16068865	3.3253e-08
Full	Chr10	16094280	7.3285e-11
Full	Chr10	16094576	3.8596e-09
Full	Chr10	16107495	2.1996e-08
Full	Chr10	16108003	1.1495e-13
Full	Chr10	16135325	7.431e-13
Full	Chr10	16138287	3.6978e-09
Full	Chr10	16138553	4.167e-09
Full	Chr10	16144751	7.5634e-09
Full	Chr10	16197445	1.4584e-08
Full	Chr10	16197688	6.1892e-10
Full	Chr10	16197697	1.9443e-11
Full	Chr10	16247136	7.6176e-09
Full	Chr10	16390656	2.2113e-12
Full	Chr10	17665893	6.4427e-09
Full	Chr11	9547492	2.7765e-08
Full	Chr11	12291231	2.8485e-08
Full	Chr11	12333303	1.3999e-13
Full	Chr11	12333505	2.4077e-12
Full	Chr11	12333522	3.5113e-12
Full	Chr11	12347734	8.3733e-14
Full	Chr11	12347765	8.3733e-14
Full	Chr11	12447055	2.5975e-14
Full	Chr11	12447351	7.1803e-21
Full	Chr11	12447381	8.2749e-21
Full	Chr11	12548861	2.6354e-11
Full	Chr11	22623777	2.3036e-08
Full	Chr11	26623014	7.7736e-09
Full	Chr11	26623179	1.9578e-08
Indica	Chr3	17126203	2.09e-08
Indica	Chr3	17363490	1.8744e-13
Indica	Chr3	17364192	1.2231e-08
Indica	Chr3	17522557	1.7267e-11
Indica	Chr3	17963359	7.8829e-16
Indica	Chr3	18261179	1.2547e-12
Indica	Chr3	18293281	4.6097e-08
Indica	Chr3	18302523	1.1047e-09
Indica	Chr3	18302553	4.1361e-10
Indica	Chr3	18994142	1.3363e-08
Indica	Chr3	19116742	2.2244e-09
Indica	Chr3	19152969	1.2933e-08
Indica	Chr3	19153202	8.1869e-10
Indica	Chr3	19308964	3.7965e-11
Indica	Chr3	19616933	1.7256e-08
Indica	Chr3	19723386	2.6144e-08
Indica	Chr3	19786112	1.6828e-14
Indica	Chr3	19786147	1.2713e-15
Indica	Chr3	19820127	1.5241e-08
Indica	Chr3	20606911	5.2148e-11
Indica	Chr3	20644413	1.2142e-11
Indica	Chr3	20841962	9.1475e-09
Indica	Chr3	20841963	7.2488e-09
Indica	Chr3	20859332	5.0874e-08
Indica	Chr3	23520122	1.1419e-12
Indica	Chr3	31315303	1.1416e-08
Indica	Chr3	31521682	2.8901e-09
Indica	Chr4	1748972	2.6214e-11
Indica	Chr4	3089991	1.3363e-11
Indica	Chr4	19401485	3.1349e-11
Indica	Chr4	26803164	6.3476e-12
Indica	Chr4	32498172	1.9036e-11
Indica	Chr7	1372267	1.927e-08
Indica	Chr7	1372271	9.3789e-09
Indica	Chr7	1372306	1.2962e-08
Indica	Chr7	6069227	2.3921e-18
Indica	Chr7	6069266	1.7234e-18
Indica	Chr7	6088069	1.6605e-08
Indica	Chr7	6088080	6.0947e-10
Indica	Chr7	6088128	6.2112e-10
Indica	Chr7	6088359	9.2886e-12
Indica	Chr7	6126781	2.4018e-08
Indica	Chr7	6132970	9.1541e-15
Indica	Chr7	6133006	3.3122e-11
Indica	Chr7	6133017	1.1744e-14
Indica	Chr7	6133178	5.7271e-11
Indica	Chr7	6142212	8.4665e-11
Indica	Chr7	6142454	6.4886e-13
Indica	Chr7	6166664	4.4591e-11
Indica	Chr7	6166834	1.0324e-10
Indica	Chr7	6166841	1.9251e-10
Indica	Chr7	6172772	3.0702e-10
Indica	Chr7	6181639	1.712e-11
Indica	Chr7	6182556	5.3175e-11
Indica	Chr7	6206129	1.3576e-11
Indica	Chr7	6206310	2.5365e-11
Indica	Chr7	6206328	8.1246e-12
Indica	Chr7	6206330	7.3967e-12
Indica	Chr7	6208907	2.2049e-10
Indica	Chr7	6210200	5.7444e-09
Indica	Chr7	6253496	2.3142e-08
Indica	Chr7	6292486	1.5754e-10
Indica	Chr7	6292495	1.314e-12
Indica	Chr7	6302268	1.9382e-12
Indica	Chr7	6302285	1.9382e-12
Indica	Chr7	6302303	1.9382e-12
Indica	Chr7	6302305	1.934e-12
Indica	Chr7	6302310	1.9382e-12
Indica	Chr7	6303351	1.6526e-08
Indica	Chr7	6303662	7.2965e-10
Indica	Chr7	6303678	7.593e-10
Indica	Chr7	6303701	1.5611e-08
Indica	Chr7	6303706	1.5884e-08
Indica	Chr7	6304787	1.9771e-10
Indica	Chr7	6304788	1.9771e-10
Indica	Chr7	6306767	5.484e-12
Indica	Chr7	6307007	1.4236e-11
Indica	Chr7	6317957	3.6129e-09
Indica	Chr7	6317958	4.8457e-09
Indica	Chr7	6318094	1.7589e-09
Indica	Chr7	6354696	1.0434e-08
Indica	Chr7	6354698	1.0905e-09
Indica	Chr7	6354703	8.9005e-09
Indica	Chr7	6354704	1.0905e-09
Indica	Chr7	6354705	8.1066e-09
Indica	Chr7	6407064	2.3513e-09
Indica	Chr7	6656052	2.0797e-09
Indica	Chr7	15596446	2.7861e-08
Indica	Chr7	15596453	2.7861e-08
Indica	Chr7	15596463	2.7861e-08
Indica	Chr7	15596503	4.7112e-08
Indica	Chr7	24169268	7.3065e-09
Indica	Chr7	24169296	4.8956e-08
Indica	Chr8	938782	2.0208e-11
Indica	Chr8	20998896	1.8479e-09
Indica	Chr10	3347124	3.3809e-08
Indica	Chr10	5131361	2.3218e-12
Indica	Chr10	8971611	4.3154e-11
Indica	Chr11	27509828	1.1941e-08
